# Supplementary material for: An agent-based model of the interrelation between the COVID-19 outbreak and economic activities
Source: Proc Math Phys Eng Sci. 2021 Jan 6;477(2245):20200604. doi: 10.1098/rspa.2020.0604 (PMC7897648; doi:10.1098/rspa.2020.0604)
Supplement: infection-economy-ver2-3.cpp [file rspa20200604supp1.cpp]

#define CheckMod -1

/****************************************************/
/* GLUT sample program                              */
/*                                                  */
/*                   Generated by Masahiro Shimizu  */
/*                    Apr., 10, 2007, Revision 0.1  */
/****************************************************/

#include <iostream>
#include <cmath>
#include <unistd.h>
#include <GLUT/glut.h>
#include "Monitor.hpp"
#define MAX_STEP (30000)//最大タイムステップ数
#define N (800)   //エージェント数
#define m (4)   //職種の数
#define SQ(i)		((i)*(i))
#define ABS(i,j)		(sqrt(SQ(i.x-j.x)+SQ(i.y-j.y)))
#define ABS2(i)			(sqrt(SQ(i.x)+SQ(i.y)))
#define MAX(i,j)		(((i)>(j))?(i):(j))
#define MIN(i,j)		(((i)<(j))?(i):(j))
#define pi (3.14159265358979323846)
#define ROOT3 (1.7320508075688772935)
#define ROOT2 (1.41421356237)

FILE *fp;
FILE *fp2;

Monitor monitor;
int winid;
time_t timer;
struct tm *date;
char filename[256],filename2[256];
int time_step=0;
int RED;
char str[256],str2[256];
char string_temp[10000];
typedef struct{int x,y;} Vector2D;
typedef struct{int infect, W; double M, n_prev; Vector2D r;} AA;//infect=0:感染症による死亡，1:S，2:E, 3:I, 4:R, 5:Q, 6:生活苦による死亡

AA aa[N];

int nx=43,ny=50;   //フィールドの大きさ
int init_S=N,init_E=0,init_I=0;    //初期のS, E, Iの数
double M_init=60.0; //初期のMの値
double pE=0.012,pD=0.0001,pQ=0.005;   //感染率，死亡率，隔離率pE=0.012
int tau_E=600,tau_R=1200;    //発症までのタイムステップ，回復までのｋタイムステップ
double kappa=0.0004;  //流行に対する対応の速さ
double R=10.0;   //センサレンジ=10.0
int Q_th=10000000; //病院の最大収容人数
int n_young=0;  //若い人（死なない人）の数
int n_selfish=0;    //自己中な人（自粛しない人）の数
double lambda_low=0.0, lambda_high;
double rho_th=100.0;    //1回の訪問で満たされる欲求
double K=0.00007;   //K=0.00007生活保護，税金の係数（dtかけていないパラメータなので注意）
double M_min=5.0;   //助けを呼ぶ閾値
double ipsi[m],sigma[m];    //職種による消費需要の違いを特徴づけるパラメータ
double lambda[N];
double rho[N][m];    //エージェントiの職種jに対する需要
int targetlist[N][10];
int zaitaku,gaishutu,zaitakuW[m],gaishutuW[m]; //在宅・外出カウント
int ryutu; //お金の移動カウント
int count_S,count_E,count_I,count_R,count_Q,count_D1,count_D2;    //数のカウント用
int count_SW[m],count_EW[m],count_IW[m],count_RW[m],count_QW[m],count_D1W[m],count_D2W[m];    //数のカウント用
double M_average,M_variance;
double M_total[m];//各職種のお金の合計
int time_E[N],time_R[N];    //カウンター用
int otasuke[N]; //お助け
double M_var; //M,Hの平均，分散
int Q_max,peak_time;    //感染ピーク指標
Vector2D jitaku[N]; //自宅位置

int help_flag=0;    //お助けありかどうか
int save_flag1=0;	//window1の動画セーブ
int save_flag2=1;   //gnuplot用データセーブ
int gnuplot_flag=0; //gnuplot描画
int parameter_flag=1;   //パラメータの描画0:preliminary experiment用，1:通常，2:論文"Effect of voluntary restraint"用

int trial_max=79;
int trial=0;

void init(){
    int j,i,tmp;
    double p1;
    
    if(save_flag2==1){
        timer=time(NULL);
        date=localtime(&timer);
        strftime(str,255,"%Y%b%d-%H%M%S",date);
        printf("%s",str);
        if(gnuplot_flag==1){
            sprintf(filename, "data.txt");
        }
        else{
            sprintf(filename, "%s data.txt",str);    //数値データ保存ファイルのファイル名設定
        }
        fp=fopen(filename,"w");        //数値データ保存ファイルを開く
    }
        //srand((unsigned) time(NULL));
        srand((int)(trial%10));
        //srand(0);
    
    //パラメータ探索
    lambda_high=30.0*(int)((int)(trial/10)%8);
    //pE=0.008+0.001*(int)((int)(trial/10)/8);
    //M_init=45.0+5.0*(int)((int)(trial/10)/8);
    //n_young=100*(int)((int)(trial/10)/8);
    //kappa=0.0001*2.0*((int)((int)(trial/10)/8)+1.0);
    //p_enkyori=0.005*(int)(trial);
    //Q_th=(int)(trial)*10;
    //R=5.0+5.0*(int)((int)(trial/10)/8);
    //tau_E=200+200*(int)((int)(trial/10)/8);
    //tau_R=tau_E*2;
    
    
        //自宅の決定
        for(i=0;i<N;i++){
            while(1==1){
                tmp=0;
                p1=(rand()%32768)/32768.0;
                jitaku[i].x=(int)(p1*nx*ny)%nx;
                jitaku[i].y=int((int)(p1*nx*ny)/nx);
                for(j=0;j<N;j++){
                    if((j!=i)&&(jitaku[j].x==jitaku[i].x)&&(jitaku[j].y==jitaku[i].y)){
                        tmp=1;
                    }
                }
                if(tmp==0){break;}
            }
        }
        //内部状態の初期条件
        for(i=0;i<N;i++){
            if(i%m==0){         aa[i].W=1;}
            else if(i%m==1){    aa[i].W=2;}
            else if(i%m==2){    aa[i].W=3;}
            else{               aa[i].W=4;}
            aa[i].r=jitaku[i];
            aa[i].M=M_init;
            aa[i].n_prev=0.0;
            if(i<init_S)                    {aa[i].infect=1;    time_E[i]=MAX_STEP; time_R[i]=MAX_STEP;}
            else if(i<init_E+init_S)        {aa[i].infect=2;    time_E[i]=0;        time_R[i]=MAX_STEP;}
            else if(i<init_E+init_S+init_I) {aa[i].infect=3;    time_E[i]=MAX_STEP; time_R[i]=0;}
            if(i<n_selfish){
                lambda[i]=lambda_low;
            }
            else{
                lambda[i]=lambda_high;
            }
        }
        //職種の初期条件
        ipsi[0]=0.0;      sigma[0]=(0.5-ipsi[0])/M_init;
        ipsi[1]=0.1;      sigma[1]=(0.5-ipsi[1])/M_init;
        ipsi[2]=0.2;      sigma[2]=(0.5-ipsi[2])/M_init;
        ipsi[3]=0.3;      sigma[3]=(0.5-ipsi[3])/M_init;
        //ターゲットリスト
        for(i=0;i<N;i++){
            for(j=0;j<10;j++){
                targetlist[i][j]=0;
            }
        }
        //お助け
        for(i=0;i<N;i++){
            otasuke[i]=-1;
        }
        //需要の初期条件
        for(i=0;i<N;i++){
            for(j=0;j<m;j++){
                p1=(rand()%32768)/32768.0;
                rho[i][j]=rho_th*p1;
            }
        }
        //評価指標初期化
        zaitaku=0;
        gaishutu=0;
        for(i=0;i<m;i++){
            zaitakuW[i]=0;
            gaishutuW[i]=0;
        }
        ryutu=0;
        M_var=0.0;
        Q_max=0;
        peak_time=0;
    
        time_step=0;
        
}

void kyori(Vector2D vec1,Vector2D vec2,double *dx,double *dy){
    if(((vec1.y%2==0)&&(vec2.y%2==0))||((vec1.y%2==1)&&(vec2.y%2==1))){
        *dx=vec2.x-vec1.x;
    }
    else if(((vec1.y%2==0)&&(vec1.y%2==1))){
        *dx=vec2.x+0.5-vec1.x;
    }
    else if(((vec1.y%2==1)&&(vec2.y%2==0))){
        *dx=vec2.x-0.5-vec1.x;
    }
    if(*dx>=nx/2.0){
        *dx-=nx;
    }
    else if(*dx<-nx/2.0){
        *dx+=nx;
    }
    *dy=vec2.y-vec1.y;
    if(*dy>=ny/2.0){
        *dy-=ny;
    }
    else if(*dy<-ny/2.0){
        *dy+=ny;
    }
}

int timeevolution(void){
	int i,j,ii,jj;
    int TMP,TMPF,count,n_infect[N],idou_flag,target_person,help_person;
    double p1,p2,tmp,tmp2,tmp3,tmp4,tmp5,tmp6,tmp_x,tmp_y,Dx,Dy,DDx,DDy,Dx_min,Dy_min;
    double distance_min_sq;
                        
    for (ii=0; ii<100; ii++) {
        //usleep(100000);
        //おたすけ
        if(help_flag==1){
            for(i=0;i<N;i++){
                if(otasuke[i]!=-1){
                    TMP=otasuke[i];
                    if((aa[TMP].infect==0)||(aa[TMP].infect>=5)){
                        otasuke[i]=-1; //助けに行く途中で相手が入院したり死んだらotasuke[i]を-1（助けるひとがいない）に戻す
                    }
                    if((aa[i].infect==0)||(aa[i].infect>=5)){
                        otasuke[i]=-1;  //自身が入院したり死んだらotasuke[i]を-1に戻す
                    }
                }
            }
            for(i=0;i<N;i++){   //助けてくれる人の選定
                if((aa[i].infect>=1)&&(aa[i].infect<=4)){
                    if(aa[i].M<=M_min){ //もしお金が底を尽きそうなら
                        TMP=0;
                        for(j=0;j<N;j++){
                            if((j!=i)&&(otasuke[j]==i)){
                                TMP=1;
                            }
                        }
                        if(TMP==0){ //もしまだ助けてくれる人がみつかっていなかったら
                            distance_min_sq=10000000.0;
                            for(j=0;j<N;j++){
                                if((j!=i)&&(aa[j].infect>=1)&&(aa[j].infect<=4)&&(otasuke[j]==-1)&&(aa[j].M>M_min)){    //助けてくれる人の条件
                                    kyori(aa[j].r,jitaku[i],&DDx,&DDy);
                                    tmp2=SQ(DDx)*3.0+SQ(DDy)*2.25;
                                    if(tmp2<distance_min_sq){
                                        distance_min_sq=tmp2;
                                        help_person=j;
                                    }
                                }
                            }
                            otasuke[help_person]=i;
                        }
                    }
                }
            }
            for(i=0;i<N;i++){
                if(otasuke[i]!=-1){
                    TMP=otasuke[i];
                    if((aa[i].r.x==jitaku[TMP].x)&&(aa[i].r.y==jitaku[TMP].y)){
                        //お金の取引
                        aa[i].M-=1.0;
                        aa[TMP].M+=1.0;
                        ryutu+=1;
                        otasuke[i]=-1; //助ける相手に行き着いたらお金を渡してotasuke[i]を-1（助けるひとがいない）に戻す
                    }
                }
            }
        }
        //ターゲットリストからのターゲットの選択と移動，お金の支払い等
        for(i=0;i<N;i++){
            if((aa[i].infect>=1)&&(aa[i].infect<=4)){
                distance_min_sq=10000000.0;
                idou_flag=0; //idou_flag[i] 0:ターゲットがない（自宅待機），1:ターゲットに向けて移動，2:ターゲットにすでにたどりついている
                for(j=0;j<N;j++){
                    if((j!=i)&&(aa[j].infect>=1)&&(aa[j].infect<=4)&&(aa[j].W==targetlist[i][0])){  //ターゲットがいる
                        idou_flag=1;
                        kyori(aa[i].r,jitaku[j],&Dx,&Dy);
                        tmp2=SQ(Dx)*3.0+SQ(Dy)*2.25;
                        if(tmp2<distance_min_sq){
                            distance_min_sq=tmp2;
                            target_person=j;
                            Dx_min=Dx;
                            Dy_min=Dy;
                        }
                    }
                }
                if(idou_flag==0){    //ターゲットがないので自宅をターゲットに
                    kyori(aa[i].r,jitaku[i],&Dx,&Dy);
                    distance_min_sq=SQ(Dx)*3.0+SQ(Dy)*2.25;
                    Dx_min=Dx;
                    Dy_min=Dy;
                }
                if(idou_flag==1){
                    if((Dx_min==0)&&(Dy_min==0)){   //すでにターゲットにたどりついている
                        idou_flag=2;
                        //お金の取引
                        aa[i].M-=1.0;
                        aa[target_person].M+=1.0;
                        ryutu+=1;
                        //ρからρ_th減らす
                        TMP=targetlist[i][0]-1;//職種の番号は1〜M,rho[i][j-1]は職種番号jの需要度
                        rho[i][TMP]-=rho_th;
                        if(rho[i][TMP]<0.0){rho[i][TMP]=0.0;}
                        //ターゲットリストの削除
                        for(j=1;j<=9;j++){
                            targetlist[i][j-1]=targetlist[i][j];
                        }
                        targetlist[i][9]=0;   //リストが埋まっていない時は0になる
                    }
                }
                //税金，生活保護
                aa[i].M+=K*(M_init-aa[i].M);
                //お助け
                if(help_flag==1){
                    if(otasuke[i]!=-1){ //助ける相手がいる時にのみ目標場所を助ける相手の自宅に上書き
                        TMP=otasuke[i];
                        kyori(aa[i].r,jitaku[TMP],&Dx,&Dy);
                        distance_min_sq=SQ(Dx)*3.0+SQ(Dy)*2.25;
                        Dx_min=Dx;
                        Dy_min=Dy;
                    }
                }                if(((idou_flag!=2)&&((Dx_min!=0)||(Dy_min!=0)))||((help_flag==1)&&(otasuke[i]!=0))){ //エージェントの移動
                    tmp2=sqrt(distance_min_sq);
                    Dx_min=Dx_min*ROOT3/tmp2;
                    Dy_min=Dy_min*1.5/tmp2;
                    p1=(rand()%32768)/32768.0;
                    if(aa[i].r.y%2==0){
                        tmp=(1.0+(-0.5*Dx_min+ROOT3/2.0*Dy_min))/6.0;
                        tmp2=tmp+(1.0+(0.5*Dx_min+ROOT3/2.0*Dy_min))/6.0;
                        tmp3=tmp2+(1.0+Dx_min)/6.0;
                        tmp4=tmp3+(1.0+(0.5*Dx_min-ROOT3/2.0*Dy_min))/6.0;
                        tmp5=tmp4+(1.0+(-0.5*Dx_min-ROOT3/2.0*Dy_min))/6.0;
                        tmp6=tmp5+(1.0-Dx_min)/6.0;
                        if(p1<tmp){          aa[i].r.x-=1; aa[i].r.y+=1;}
                        else if(p1<tmp2){    aa[i].r.x+=0; aa[i].r.y+=1;}
                        else if(p1<tmp3){    aa[i].r.x+=1; aa[i].r.y+=0;}
                        else if(p1<tmp4){    aa[i].r.x+=0; aa[i].r.y-=1;}
                        else if(p1<tmp5){    aa[i].r.x-=1; aa[i].r.y-=1;}
                        else if(p1<tmp6){    aa[i].r.x-=1; aa[i].r.y+=0;}
                    }
                    else{
                        tmp=(1.0+(-0.5*Dx_min+ROOT3/2.0*Dy_min))/6.0;
                        tmp2=tmp+(1.0+(0.5*Dx_min+ROOT3/2.0*Dy_min))/6.0;
                        tmp3=tmp2+(1.0+Dx_min)/6.0;
                        tmp4=tmp3+(1.0+(0.5*Dx_min-ROOT3/2.0*Dy_min))/6.0;
                        tmp5=tmp4+(1.0+(-0.5*Dx_min-ROOT3/2.0*Dy_min))/6.0;
                        tmp6=tmp5+(1.0-Dx_min)/6.0;
                        if(p1<tmp){          aa[i].r.x+=0; aa[i].r.y+=1;}
                        else if(p1<tmp2){    aa[i].r.x+=1; aa[i].r.y+=1;}
                        else if(p1<tmp3){    aa[i].r.x+=1; aa[i].r.y+=0;}
                        else if(p1<tmp4){    aa[i].r.x+=1; aa[i].r.y-=1;}
                        else if(p1<tmp5){    aa[i].r.x+=0; aa[i].r.y-=1;}
                        else if(p1<tmp6){    aa[i].r.x-=1; aa[i].r.y+=0;}
                    }
                    if(aa[i].r.x>=nx){  aa[i].r.x-=nx;}
                    if(aa[i].r.x<0){    aa[i].r.x+=nx;}
                    if(aa[i].r.y>=ny){  aa[i].r.y-=ny;}
                    if(aa[i].r.y<0){    aa[i].r.y+=ny;}
                }
            }
        }
        //N_iの更新
        for(i=0;i<N;i++){
            n_infect[i]=0;
        }
        for(i=0;i<N;i++){
            if(aa[i].infect==5){
                for(j=0;j<N;j++){
                    if(j!=i){
                        tmp_y=aa[j].r.y-aa[i].r.y;
                        if(fabs(tmp_y)>=ny/2.0){
                            tmp_y=ny-tmp_y;
                        }
                        if(((aa[i].r.y%2==0)&&(aa[j].r.y%2==0))||((aa[i].r.y%2==1)&&(aa[j].r.y%2==1))){
                            tmp_x=aa[j].r.x-aa[i].r.x;
                        }
                        else if((aa[i].r.y%2==1)&&(aa[j].r.y%2==0)){
                            tmp_x=aa[j].r.x-aa[i].r.x-0.5;
                        }
                        else if((aa[i].r.y%2==0)&&(aa[j].r.y%2==1)){
                            tmp_x=aa[j].r.x-aa[i].r.x+0.5;
                        }
                        if(fabs(tmp_x)>=nx/2.0){
                            tmp_x=nx-tmp_x;
                        }
                        if(tmp_x*tmp_x*3.0+tmp_y*tmp_y*2.25<R*R){
                            n_infect[j]+=1;
                        }
                    }
                }
                n_infect[i]+=1;
            }
        }
        for(i=0;i<N;i++){
            aa[i].n_prev+=kappa*(n_infect[i]-aa[i].n_prev);
        }
        //感染状態の更新
        for(i=0;i<N;i++){
           if(aa[i].infect==1){
                TMP=0;
                for(j=0;j<N;j++){
                    if((j!=i)&&(aa[j].r.x==aa[i].r.x)&&(aa[j].r.y==aa[i].r.y)&&((aa[j].infect==2)||(aa[j].infect==3))){
                        TMP=1;
                        break;
                    }
                }
                if(TMP==1){
                    p1=(rand()%32768)/32768.0;
                    if(p1<pE){
                        aa[i].infect=2;
                        time_E[i]=time_step;
                    }
                }
            }
            else if(aa[i].infect==2){
                if(time_step>=time_E[i]+tau_E){
                    aa[i].infect=3;
                    time_E[i]=MAX_STEP;
                    time_R[i]=time_step;
                }
            }
            else if(aa[i].infect==3){
                p1=(rand()%32768)/32768.0;
                if((p1<pD)&&(i>=n_young)){
                    aa[i].infect=0;
                }
                else if(p1<pD+pQ){
                    count=0;
                    for(j=0;j<N;j++){
                        if((j!=i)&&(aa[j].infect==5)){
                            count++;
                        }
                    }
                    if(count<Q_th){
                        aa[i].infect=5;
                    }
                }
                else if(time_step>=time_R[i]+tau_R){
                    aa[i].infect=4;
                    time_R[i]=MAX_STEP;
                }
            }
            else if(aa[i].infect==5){
                p1=(rand()%32768)/32768.0;
                if((p1<pD)&&(i>=n_young)){
                    aa[i].infect=0;
                }
                if(time_step>=time_R[i]+tau_R){
                    aa[i].infect=4;
                    time_R[i]=MAX_STEP;
                }
            }
            if(aa[i].M<=0){
                aa[i].infect=6;
            }
        }
        //感染者の出現
        if(time_step==5000){
            for(i=0;i<=N;i++){
                p1=(rand()%32768)/32768.0;
                if(p1<0.005){
                    aa[i].infect=2;
                    time_E[i]=time_step;        time_R[i]=MAX_STEP;
                }
            }
        }
        //rhoの更新，ターゲットリストの追加
        for(i=0;i<N;i++){
            if((aa[i].infect>=1)&&(aa[i].infect<=4)){
                for(j=0;j<m;j++){
                    tmp2=rho[i][j];
                    tmp=sigma[j]*(aa[i].M-lambda[i]*aa[i].n_prev);
                    if(tmp<0.0){tmp=0.0;}
                    rho[i][j]+=ipsi[j]+tmp;
                    if(int(tmp2/rho_th)<int(rho[i][j]/rho_th)){
                        for(jj=0;jj<10;jj++){
                            if(targetlist[i][jj]==0){
                                targetlist[i][jj]=j+1;   //職種（aa[i].W）の番号は1〜m
                                break;
                            }
                        }
                    }
                }
            }
        }
        //タイムステップの更新
        time_step++;
        if(time_step%100==0){
            for(i=0;i<N;i++){
                printf("%d      %d      %d      %d      %f      %d        %d\n",time_step,i,aa[i].r.x,aa[i].r.y,aa[i].M,aa[i].W,aa[i].infect);
            }
        }
        //カウント
        count_S=0;
        count_E=0;
        count_I=0;
        count_R=0;
        count_Q=0;
        count_D1=0;
        count_D2=0;
        for (i=0;i<N;i++){
            if      (aa[i].infect==1){count_S++;}
            else if (aa[i].infect==2){count_E++;}
            else if (aa[i].infect==3){count_I++;}
            else if (aa[i].infect==4){count_R++;}
            else if (aa[i].infect==5){count_Q++;}
            else if (aa[i].infect==0){count_D1++;}
            else if (aa[i].infect==6){count_D2++;}
        }
        if(Q_max<count_Q){
            Q_max=count_Q;
            peak_time=time_step;
        }
        //職種別のカウント
        for(i=0;i<m;i++){
            count_SW[i]=0;
            count_EW[i]=0;
            count_IW[i]=0;
            count_RW[i]=0;
            count_QW[i]=0;
            count_D1W[i]=0;
            count_D2W[i]=0;
            M_total[i]=0;
        }
        for(j=0;j<m;j++){
            for(i=0;i<N;i++){
                if(aa[i].W==j+1){
                    if      (aa[i].infect==1){count_SW[j]++;}
                    else if (aa[i].infect==2){count_EW[j]++;}
                    else if (aa[i].infect==3){count_IW[j]++;}
                    else if (aa[i].infect==4){count_RW[j]++;}
                    else if (aa[i].infect==5){count_QW[j]++;}
                    else if (aa[i].infect==0){count_D1W[j]++;}
                    else if(aa[i].infect==6){count_D2W[j]++;}
                    M_total[j]+=aa[i].M;
                }
            }
        }
        if(save_flag2==1){
            if(time_step%100==0){
                fprintf(fp,"%d                   %d                   %d                   %d                   %d                   %d                   %d                   %d                   %d                   %d                   %d                   %d                   %d                   %d                   %d                   %d                   %f                   %f                   %f                   %f                   %d\n",time_step,count_S,count_E,count_I,count_R,count_Q,count_D1,count_D2,count_D1W[0],count_D1W[1],count_D1W[2],count_D1W[3],count_D2W[0],count_D2W[1],count_D2W[2],count_D2W[3],M_total[0],M_total[1],M_total[2],M_total[3],ryutu);
                /*M_average=0.0;    ///Preliminary experimentのデータ用
                for(i=0;i<N;i++){
                    M_average+=aa[i].M/N;
                }
                M_variance=0.0;
                for(i=0;i<N;i++){
                    M_variance+=pow((aa[i].M-M_average),2)/N;
                }
                fprintf(fp,"%d      %f      %d\n",time_step,M_variance,count_D2);*/
            }
        }
        //各種評価指標
        for(i=0;i<N;i++){
            if((aa[i].infect!=0)&&(aa[i].infect!=5)&&(aa[i].infect!=6)){
                if((aa[i].r.x==jitaku[i].x)&&(aa[i].r.y==jitaku[i].y)){
                    zaitaku++;
                }
                else{
                    gaishutu++;
                }
            }
        }
        for(j=0;j<m;j++){
            for(i=0;i<N;i++){
                if(aa[i].W==j+1){
                    if((aa[i].infect!=0)&&(aa[i].infect!=5)&&(aa[i].infect!=6)){
                        if((aa[i].r.x==jitaku[i].x)&&(aa[i].r.y==jitaku[i].y)){
                            zaitakuW[j]++;
                        }
                        else{
                            gaishutuW[j]++;
                        }
                    }
                }
            }
        }
        //終了判定（すべてのエージェントが死ぬかMAX_STEPに達したら終了）
        TMPF=0;
        for(i=0;i<N;i++){
            if((aa[i].infect!=0)&&(aa[i].infect!=6)){
                TMPF=1;
                break;
            }
        }
        if((TMPF==0)||(time_step>=MAX_STEP)){
            for(i=0;i<N;i++){
                M_var+=pow((aa[i].M-M_init),2);
            }
            M_var=sqrt(M_var);
            
            fprintf(fp2,"%d                 %d                   %f                   %f                   %f                   %f                   %f                   %f                   %f                   %f                   %f                   %f                   %d                  %d                   %d                  %d                   %d                  %f                   %f                   %f                   %f                   %f                   %f                   %f                  %d                  %d                  %f                   %f                  %d                   %d                  %d                   ",N,time_step,M_min,ipsi[0],sigma[0],ipsi[1],sigma[1],ipsi[2],sigma[2],ipsi[3],sigma[3],K,nx,ny,init_S,init_E,init_I,M_init,rho_th,lambda_low,lambda_high,pE,pD,pQ,tau_E,tau_R,kappa,R,Q_th,n_young,n_selfish);
            fprintf(fp2,"%d                   %d                   %d                   %d                   %d                   %d                   %d                   %d                   %d                   %d                   %d                   %d                   %d                   %d                   %d                   %d                   %d                   %d                   %d                   %d                   %d                   %d                   %d                   %d                   %d                   %d                   %d                   %d                   %d                   %d                   %d                   %d                   %d                   %d                   %d                   %d                   %d                   %d                   %d                   %d                   %d                   %d                   %d                   %d                   %d                   %f                   %f                   %f                   %f                   %d                  %f                   %d                   %d\n",count_S,count_E,count_I,count_R,count_Q,count_D1,count_D2,count_SW[0],count_EW[0],count_IW[0],count_RW[0],count_QW[0],count_D1W[0],count_D2W[0],count_SW[1],count_EW[1],count_IW[1],count_RW[1],count_QW[1],count_D1W[1],count_D2W[1],count_SW[2],count_EW[2],count_IW[2],count_RW[2],count_QW[2],count_D1W[2],count_D2W[2],count_SW[3],count_EW[3],count_IW[3],count_RW[3],count_QW[3],count_D1W[3],count_D2W[3],zaitaku,gaishutu,zaitakuW[0],gaishutuW[0],zaitakuW[1],gaishutuW[1],zaitakuW[2],gaishutuW[2],zaitakuW[3],gaishutuW[3],M_total[0],M_total[1],M_total[2],M_total[3],ryutu,M_var,Q_max,peak_time);
            if(gnuplot_flag==1){
                //gnuplot起動
                           FILE *gp;

                           gp=popen("/Applications/gnuplot.app/bin/gnuplot -persist","w");
                           fprintf(gp, "plot 'data.txt' using 1:2 with lines title 'S', 'data.txt' using 1:3 with lines title 'E','data.txt' using 1:4 with lines title 'I', 'data.txt' using 1:5 with lines title 'R', 'data.txt' using 1:6 with lines title 'Q', 'data.txt' using 1:7 with lines title 'D1', 'data.txt' using 1:8 with lines title 'D2'\n");
                           fprintf(gp, "exit\n");
                           fflush(gp);
                           pclose(gp);
            }
            if(trial==trial_max){
                printf("finish\n");
                fclose(fp2);
                exit(0);
            }
            else{
                trial+=1;
                if(save_flag2==1){
                    fclose(fp);
                }
                init();
                break;
            }
        }
    }
	return 0;
}

void idle(void)
{
   glutSetWindow(winid);
   glutPostRedisplay();
}


void display(void)
{
   int i,j,TMP;
    double mag_M;
    mag_M=1.0/M_init;

   glClear(GL_COLOR_BUFFER_BIT);
   glLoadIdentity();
	
	timeevolution();
    
    //フィールド
    monitor.SetAllColor(0.92,0.92,0.92);
    monitor.DrawRectangle(0.0,0.0,nx*ROOT3,ny*1.5);
    monitor.SetAllColor(1.0,1.0,1.0);
    for(i=0;i<N;i++){
        if(jitaku[i].y%2==0){
            monitor.DrawRectangle((jitaku[i].x-0.5)*ROOT3,(jitaku[i].y-0.5)*1.5,(jitaku[i].x+0.5)*ROOT3,(jitaku[i].y+0.5)*1.5);
        }
        else{
            monitor.DrawRectangle((jitaku[i].x)*ROOT3,(jitaku[i].y-0.5)*1.5,(jitaku[i].x+1.0)*ROOT3,(jitaku[i].y+0.5)*1.5);
        }
    }
    
    for(i=0;i<N;i++){
        //感染状態による色付け
        if      (aa[i].infect==1){monitor.SetAllColor(0.0,0.0,1.0);}
        else if (aa[i].infect==2){monitor.SetAllColor(0.5,0.5,0.0);}
        else if (aa[i].infect==3){monitor.SetAllColor(1.0,0.0,0.0);}
        else if (aa[i].infect==4){monitor.SetAllColor(0.0,1.0,0.0);}
        else if (aa[i].infect==5){monitor.SetAllColor(0.6,0.6,0.6);}
        //Mの描画
        if((aa[i].infect!=0)&&(aa[i].infect!=6)){
            if(aa[i].W==1){ //職業1のときは十字
                if(aa[i].r.y%2==0){
                    monitor.DrawLine(aa[i].r.x*ROOT3-mag_M*aa[i].M,
                                     aa[i].r.y*1.5,
                                     aa[i].r.x*ROOT3+mag_M*aa[i].M,
                                     aa[i].r.y*1.5,1.0);
                    monitor.DrawLine(aa[i].r.x*ROOT3,
                                     aa[i].r.y*1.5-mag_M*aa[i].M,
                                     aa[i].r.x*ROOT3,
                                     aa[i].r.y*1.5+mag_M*aa[i].M,1.0);
                }
                else{
                    monitor.DrawLine((aa[i].r.x+0.5)*ROOT3-mag_M*aa[i].M,
                                     aa[i].r.y*1.5,
                                     (aa[i].r.x+0.5)*ROOT3+mag_M*aa[i].M,
                                     aa[i].r.y*1.5,1.0);
                    monitor.DrawLine((aa[i].r.x+0.5)*ROOT3,
                                     aa[i].r.y*1.5-mag_M*aa[i].M,
                                     (aa[i].r.x+0.5)*ROOT3,
                                     aa[i].r.y*1.5+mag_M*aa[i].M,1.0);
                }
            }
            else if(aa[i].W==2){//職業2のときはばってん
                if(aa[i].r.y%2==0){
                    monitor.DrawLine(aa[i].r.x*ROOT3-mag_M*aa[i].M/ROOT2,
                                     aa[i].r.y*1.5-mag_M*aa[i].M/ROOT2,
                                     aa[i].r.x*ROOT3+mag_M*aa[i].M/ROOT2,
                                     aa[i].r.y*1.5+mag_M*aa[i].M/ROOT2,1.0);
                    monitor.DrawLine(aa[i].r.x*ROOT3-mag_M*aa[i].M/ROOT2,
                                     aa[i].r.y*1.5+mag_M*aa[i].M/ROOT2,
                                     aa[i].r.x*ROOT3+mag_M*aa[i].M/ROOT2,
                                     aa[i].r.y*1.5-mag_M*aa[i].M/ROOT2,1.0);
                }
                else{
                    monitor.DrawLine((aa[i].r.x+0.5)*ROOT3-mag_M*aa[i].M/ROOT2,
                                     aa[i].r.y*1.5-mag_M*aa[i].M/ROOT2,
                                     (aa[i].r.x+0.5)*ROOT3+mag_M*aa[i].M/ROOT2,
                                     aa[i].r.y*1.5+mag_M*aa[i].M/ROOT2,1.0);
                    monitor.DrawLine((aa[i].r.x+0.5)*ROOT3-mag_M*aa[i].M/ROOT2,
                                     aa[i].r.y*1.5+mag_M*aa[i].M/ROOT2,
                                     (aa[i].r.x+0.5)*ROOT3+mag_M*aa[i].M/ROOT2,
                                     aa[i].r.y*1.5-mag_M*aa[i].M/ROOT2,1.0);
                }
            }
            else if(aa[i].W==3){//職業3のときは● DrawCircle
                if(aa[i].r.y%2==0){
                    monitor.DrawCircle(aa[i].r.x*ROOT3,aa[i].r.y*1.5,mag_M*aa[i].M);
                }
                else{
                    monitor.DrawCircle((aa[i].r.x+0.5)*ROOT3,aa[i].r.y*1.5,mag_M*aa[i].M);
                }
            }
            else if(aa[i].W==4){//職業4のときは■ DrawRectangle
                if(aa[i].r.y%2==0){
                    monitor.DrawRectangle((aa[i].r.x)*ROOT3-mag_M*aa[i].M,(aa[i].r.y)*1.5-mag_M*aa[i].M,(aa[i].r.x)*ROOT3+mag_M*aa[i].M,(aa[i].r.y)*1.5+mag_M*aa[i].M);
                }
                else{
                    monitor.DrawRectangle((aa[i].r.x+0.5)*ROOT3-mag_M*aa[i].M,(aa[i].r.y)*1.5-mag_M*aa[i].M,(aa[i].r.x+0.5)*ROOT3+mag_M*aa[i].M,(aa[i].r.y)*1.5+mag_M*aa[i].M);
                }
            }
        }
    }
    //お助け
    if(help_flag==1){
        monitor.SetAllColor(0.0,0.0,0.0);
        for(i=0;i<N;i++){
            if(otasuke[i]!=-1){
                TMP=otasuke[i];
                monitor.DrawLine(aa[i].r.x*ROOT3,aa[i].r.y*1.5,aa[TMP].r.x*ROOT3,aa[TMP].r.y*1.5,1.5);
                monitor.DrawCircle(aa[i].r.x*ROOT3,aa[i].r.y*1.5,1.0);
            }
        }
    }
    //1個のエージェントに着目
    monitor.SetAllColor(1.0,0.0,0.0);
    if(aa[0].r.y%2==0){
        monitor.DrawLine(aa[0].r.x*ROOT3-0.8,aa[0].r.y*1.5+0.8,aa[0].r.x*ROOT3+0.8,aa[0].r.y*1.5+0.8,1.0);
        monitor.DrawLine(aa[0].r.x*ROOT3-0.8,aa[0].r.y*1.5-0.8,aa[0].r.x*ROOT3+0.8,aa[0].r.y*1.5-0.8,1.0);
        monitor.DrawLine(aa[0].r.x*ROOT3-0.8,aa[0].r.y*1.5-0.8,aa[0].r.x*ROOT3-0.8,aa[0].r.y*1.5+0.8,1.0);
        monitor.DrawLine(aa[0].r.x*ROOT3+0.8,aa[0].r.y*1.5-0.8,aa[0].r.x*ROOT3+0.8,aa[0].r.y*1.5+0.8,1.0);
    }
    else{
        monitor.DrawLine((aa[0].r.x+0.5)*ROOT3-0.8,aa[0].r.y*1.5+0.8,(aa[0].r.x+0.5)*ROOT3+0.8,aa[0].r.y*1.5+0.8,1.0);
        monitor.DrawLine((aa[0].r.x+0.5)*ROOT3-0.8,aa[0].r.y*1.5-0.8,(aa[0].r.x+0.5)*ROOT3+0.8,aa[0].r.y*1.5-0.8,1.0);
        monitor.DrawLine((aa[0].r.x+0.5)*ROOT3-0.8,aa[0].r.y*1.5-0.8,(aa[0].r.x+0.5)*ROOT3-0.8,aa[0].r.y*1.5+0.8,1.0);
        monitor.DrawLine((aa[0].r.x+0.5)*ROOT3+0.8,aa[0].r.y*1.5-0.8,(aa[0].r.x+0.5)*ROOT3+0.8,aa[0].r.y*1.5+0.8,1.0);
    }
    monitor.SetAllColor(0.6,0.0,0.0);
    if(jitaku[0].y%2==0){
        monitor.DrawLine(jitaku[0].x*ROOT3-0.8,jitaku[0].y*1.5+0.8,jitaku[0].x*ROOT3+0.8,jitaku[0].y*1.5+0.8,1.0);
        monitor.DrawLine(jitaku[0].x*ROOT3-0.8,jitaku[0].y*1.5-0.8,jitaku[0].x*ROOT3+0.8,jitaku[0].y*1.5-0.8,1.0);
        monitor.DrawLine(jitaku[0].x*ROOT3-0.8,jitaku[0].y*1.5-0.8,jitaku[0].x*ROOT3-0.8,jitaku[0].y*1.5+0.8,1.0);
        monitor.DrawLine(jitaku[0].x*ROOT3+0.8,jitaku[0].y*1.5-0.8,jitaku[0].x*ROOT3+0.8,jitaku[0].y*1.5+0.8,1.0);
    }
    else{
        monitor.DrawLine((jitaku[0].x+0.5)*ROOT3-0.8,jitaku[0].y*1.5+0.8,(jitaku[0].x+0.5)*ROOT3+0.8,jitaku[0].y*1.5+0.8,1.0);
        monitor.DrawLine((jitaku[0].x+0.5)*ROOT3-0.8,jitaku[0].y*1.5-0.8,(jitaku[0].x+0.5)*ROOT3+0.8,jitaku[0].y*1.5-0.8,1.0);
        monitor.DrawLine((jitaku[0].x+0.5)*ROOT3-0.8,jitaku[0].y*1.5-0.8,(jitaku[0].x+0.5)*ROOT3-0.8,jitaku[0].y*1.5+0.8,1.0);
        monitor.DrawLine((jitaku[0].x+0.5)*ROOT3+0.8,jitaku[0].y*1.5-0.8,(jitaku[0].x+0.5)*ROOT3+0.8,jitaku[0].y*1.5+0.8,1.0);
    }
    
	//タイムステップや感染者数の数値表示
    if(parameter_flag==0){
        monitor.SetAllColor(0.0,0.0,0.0);
        sprintf( string_temp, "time step %d"  , time_step);
        monitor.String( -0.97,-0.65, string_temp);
        sprintf( string_temp, "death(economy) %d"  , count_D2);
        monitor.String( -0.97,-0.7, string_temp);
    }
    else if(parameter_flag==1){
        monitor.SetAllColor(0.0,0.0,0.0);
        sprintf( string_temp, "trial %d"  , trial);
        monitor.String( -0.97,-0.55, string_temp);
        sprintf( string_temp, "tmstep %d"  , time_step);
        monitor.String( -0.97,-0.6, string_temp);
        sprintf( string_temp, "N%d"  , N);
        monitor.String( -0.97,-0.65, string_temp);
        monitor.SetAllColor(0.0,0.0,1.0);
        sprintf( string_temp, "S%d %d  %d  %d  %d"  , count_S,count_SW[0],count_SW[1],count_SW[2],count_SW[3]);
        monitor.String( -0.97,-0.7, string_temp);
        monitor.SetAllColor(0.5,0.5,0.0);
        sprintf( string_temp, "E%d %d  %d  %d  %d"  , count_E,count_EW[0],count_EW[1],count_EW[2],count_EW[3]);
        monitor.String( -0.97,-0.75, string_temp);
        monitor.SetAllColor(1.0,0.0,0.0);
        sprintf( string_temp, "I%d %d  %d  %d  %d"  , count_I,count_IW[0],count_IW[1],count_IW[2],count_IW[3]);
        monitor.String( -0.97,-0.8, string_temp);
        monitor.SetAllColor(0.0,1.0,0.0);
        sprintf( string_temp, "R%d %d  %d  %d  %d"  , count_R,count_RW[0],count_RW[1],count_RW[2],count_RW[3]);
        monitor.String( -0.97,-0.85, string_temp);
        monitor.SetAllColor(0.6,0.6,0.6);
        sprintf( string_temp, "Q%d %d  %d  %d  %d"  , count_Q,count_QW[0],count_QW[1],count_QW[2],count_QW[3]);
        monitor.String( -0.97,-0.9, string_temp);
        monitor.SetAllColor(0.0,0.0,0.0);
        sprintf( string_temp, "D1 %d %d  %d  %d  %d"  , count_D1,count_D1W[0],count_D1W[1],count_D1W[2],count_D1W[3]);
        monitor.String( -0.97,-0.95, string_temp);
        sprintf( string_temp, "D2 %d %d  %d  %d  %d"  , count_D2,count_D2W[0],count_D2W[1],count_D2W[2],count_D2W[3]);
        monitor.String( -0.97,-1.0, string_temp);
        
        sprintf( string_temp, "ip%.2f sig%.5f"  , ipsi[0],sigma[0]);
        monitor.String( -0.3,-0.55, string_temp);
        sprintf( string_temp, "ip%.2f sigσ%.5f"  , ipsi[1],sigma[1]);
        monitor.String( -0.3,-0.6, string_temp);
        sprintf( string_temp, "ip%.2f sigσ%.5f"  , ipsi[2],sigma[2]);
        monitor.String( -0.3,-0.65, string_temp);
        sprintf( string_temp, "ip%.2f sigσ%.5f"  , ipsi[3],sigma[3]);
        monitor.String( -0.3,-0.7, string_temp);
        sprintf( string_temp, "nx%d"  , nx);
        monitor.String( -0.3,-0.75, string_temp);
        sprintf( string_temp, "ny%d"  , ny);
        monitor.String( -0.3,-0.8, string_temp);
        sprintf( string_temp, "init_S%d"  , init_S);
        monitor.String( -0.3,-0.85, string_temp);
        sprintf( string_temp, "init_E%d"  , init_E);
        monitor.String( -0.3,-0.9, string_temp);
        sprintf( string_temp, "init_I%d"  , init_I);
        monitor.String( -0.3,-0.95, string_temp);
        sprintf( string_temp, "M_init%.1f"  , M_init);
        monitor.String( -0.3,-1.0, string_temp);
        
        sprintf( string_temp, "rho_th%.2f"  , rho_th);
        monitor.String( 0.2,-0.55, string_temp);
        sprintf( string_temp, "lam-l %.2f"  , lambda_low);
        monitor.String( 0.2,-0.6, string_temp);
        sprintf( string_temp, "lam-h %.2f"  , lambda_high);
        monitor.String( 0.2,-0.65, string_temp);
        sprintf( string_temp, "pE%.4f"  , pE);
        monitor.String( 0.2,-0.7, string_temp);
        sprintf( string_temp, "pD%.4f"  , pD);
        monitor.String( 0.2,-0.75, string_temp);
        sprintf( string_temp, "pQ%.4f"  , pQ);
        monitor.String( 0.2,-0.8, string_temp);
        sprintf( string_temp, "tau_E%d"  , tau_E);
        monitor.String( 0.2,-0.85, string_temp);
        sprintf( string_temp, "tau_R%d"  , tau_R);
        monitor.String( 0.2,-0.9, string_temp);
        sprintf( string_temp, "kappa%.4f"  , kappa);
        monitor.String( 0.2,-0.95, string_temp);
        sprintf( string_temp, "R%.4f"  , R);
        monitor.String( 0.2,-1.0, string_temp);
        
        sprintf( string_temp, "zaitaku%d"  , zaitaku);
        monitor.String( 0.55,-0.55, string_temp);
        sprintf( string_temp, "gaishutu%d"  , gaishutu);
        monitor.String( 0.55,-0.6, string_temp);
        sprintf( string_temp, "ryutu%d"  , ryutu);
        monitor.String( 0.55,-0.65, string_temp);
        sprintf( string_temp, "Q_max%d"  , Q_max);
        monitor.String( 0.55,-0.7, string_temp);
        sprintf( string_temp, "peaktime%d"  , peak_time);
        monitor.String( 0.55,-0.75, string_temp);
        sprintf( string_temp, "M_var%f"  , M_var);
        monitor.String( 0.55,-0.8, string_temp);
        sprintf( string_temp, "Q_th%d"  , Q_th);
        monitor.String( 0.55,-0.85, string_temp);
        sprintf( string_temp, "n_young%d"  , n_young);
        monitor.String( 0.55,-0.9, string_temp);
        sprintf( string_temp, "n_selfish%d"  , n_selfish);
        monitor.String( 0.55,-0.95, string_temp);
        sprintf( string_temp, "K%.5f"  , K);
        monitor.String( 0.55,-1.0, string_temp);
        
        sprintf( string_temp, "zaitaW0  %d",zaitakuW[0]);
        monitor.String(0.55,-0.15,string_temp);
        sprintf( string_temp, "gaishW0  %d",gaishutuW[0]);
        monitor.String(0.55,-0.2,string_temp);
        sprintf( string_temp, "zaitaW1  %d",zaitakuW[1]);
        monitor.String(0.55,-0.25,string_temp);
        sprintf( string_temp, "gaishW1  %d",gaishutuW[1]);
        monitor.String(0.55,-0.3,string_temp);
        sprintf( string_temp, "zaitaW2  %d",zaitakuW[2]);
        monitor.String(0.55,-0.35,string_temp);
        sprintf( string_temp, "gaishW2  %d",gaishutuW[2]);
        monitor.String(0.55,-0.4,string_temp);
        sprintf( string_temp, "zaitaW3  %d",zaitakuW[3]);
        monitor.String(0.55,-0.45,string_temp);
        sprintf( string_temp, "gaishW3  %d",gaishutuW[3]);
        monitor.String(0.55,-0.5,string_temp);
        
        sprintf( string_temp, "Mtotal0  %.1f",M_total[0]);
        monitor.String(0.55,0.05,string_temp);
        sprintf( string_temp, "Mtotal1  %.1f",M_total[1]);
        monitor.String(0.55,0.0,string_temp);
        sprintf( string_temp, "Mtotal2  %.1f",M_total[2]);
        monitor.String(0.55,-0.05,string_temp);
        sprintf( string_temp, "Mtotal3  %.1f",M_total[3]);
        monitor.String(0.55,-0.1,string_temp);
        
        sprintf( string_temp, "M_min  %.1f",M_min);
        monitor.String(0.55,0.1,string_temp);
    }
    else if(parameter_flag==2){
        monitor.SetAllColor(0.0,0.0,0.0);
        sprintf( string_temp, "tmstep %d"  , time_step);
        monitor.String( -0.97,-0.6, string_temp);
        monitor.SetAllColor(0.0,0.0,1.0);
        sprintf( string_temp, "S       %d"  , count_S,count_SW[0],count_SW[1],count_SW[2],count_SW[3]);
        monitor.String( -0.97,-0.7, string_temp);
        monitor.SetAllColor(0.5,0.5,0.0);
        sprintf( string_temp, "E       %d"  , count_E,count_EW[0],count_EW[1],count_EW[2],count_EW[3]);
        monitor.String( -0.97,-0.75, string_temp);
        monitor.SetAllColor(1.0,0.0,0.0);
        sprintf( string_temp, "I        %d"  , count_I,count_IW[0],count_IW[1],count_IW[2],count_IW[3]);
        monitor.String( -0.97,-0.8, string_temp);
        monitor.SetAllColor(0.0,1.0,0.0);
        sprintf( string_temp, "R       %d"  , count_R,count_RW[0],count_RW[1],count_RW[2],count_RW[3]);
        monitor.String( -0.97,-0.85, string_temp);
        monitor.SetAllColor(0.6,0.6,0.6);
        sprintf( string_temp, "Q       %d"  , count_Q,count_QW[0],count_QW[1],count_QW[2],count_QW[3]);
        monitor.String( -0.97,-0.9, string_temp);
        monitor.SetAllColor(0.0,0.0,0.0);
        sprintf( string_temp, "D_inf  %d"  , count_D1);
        monitor.String( -0.97,-0.95, string_temp);
        sprintf( string_temp, "D_eco      %d"  , count_D2);
        monitor.String( -0.57,-0.65, string_temp);
        sprintf( string_temp, "D_eco,1   %d"  , count_D2W[0]);
        monitor.String( -0.57,-0.7, string_temp);
        sprintf( string_temp, "D_eco,2   %d"  , count_D2W[1]);
        monitor.String( -0.57,-0.75, string_temp);
        sprintf( string_temp, "D_eco,3   %d"  , count_D2W[2]);
        monitor.String( -0.57,-0.8, string_temp);
        sprintf( string_temp, "D_eco,4   %d"  , count_D2W[3]);
        monitor.String( -0.57,-0.85, string_temp);
        sprintf( string_temp, "T1  %.1f",M_total[0]);
        monitor.String(0.0,-0.65,string_temp);
        sprintf( string_temp, "T2  %.1f",M_total[1]);
        monitor.String(0.0,-0.7,string_temp);
        sprintf( string_temp, "T3  %.1f",M_total[2]);
        monitor.String(0.0,-0.75,string_temp);
        sprintf( string_temp, "T4  %.1f",M_total[3]);
        monitor.String(0.0,-0.8,string_temp);
        //sprintf( string_temp, "X   %d"  , ryutu);
        //monitor.String( 0.0,-0.9, string_temp);
    }
  glFlush();
  glutSwapBuffers();
    if(save_flag1==1){
		if(!(time_step%20)) monitor.SavePPMData();
	}

}


void keyboard(unsigned char key, int x , int y){
  double tmpcin;
  switch(key)
  {
     case 'Q'   :                                break;
     case 'q'   :                                break;
     case '\033':  /* '\033' = ESC */ exit(0);   break;
     case 'h'   : monitor.SetCenter( 1.0 , 0 );  break;
     case 'l'   : monitor.SetCenter( -1.0 , 0 ); break;
     case 'j'   : monitor.SetCenter( 0 , 1.0 );  break;
     case 'k'   : monitor.SetCenter( 0 , -1.0 ); break;
     case 'c'   :                                break;
     case 'g'   :                                break;
     case 'z'   : monitor.SetZoom( 1.1 );        break;
     case 'x'   : monitor.SetZoom( 1.0 / 1.1 );  break;
  }

}


void mouse(int button, int state, int x, int y)
{
   switch (button)
   {
      case GLUT_LEFT_BUTTON:
         if (state == GLUT_DOWN) { glutIdleFunc(0);     std::cout << "left: on" << std::endl;  }
         else                    { glutIdleFunc(idle);  std::cout << "left: off" << std::endl; }
         break;

      case GLUT_MIDDLE_BUTTON:
         if (state == GLUT_DOWN) { glutIdleFunc(0);    std::cout << "middle: on" << std::endl;  }
         else                    { glutIdleFunc(idle); std::cout << "middle: off" << std::endl; }
         break;

      case GLUT_RIGHT_BUTTON:
         if (state == GLUT_DOWN) { glutIdleFunc(0);    std::cout << "right: on" << std::endl;  }
         else                    { glutIdleFunc(idle); std::cout << "right: off" << std::endl; }
         break;
   }
}

void resize( int w , int h )
{
   glViewport(0, 0, w, h);
  
   //glMatrixMode(GL_PROJECTION);
   glLoadIdentity();
   glOrtho( -w / 20.0 , w / 20.0 , -h / 20.0 , h / 20.0 , -1.0 , 1.0 );
   //gluPerspective( 30.0, (double)w / (double)h, 1.0 , 100.0 );
   //gluLookAt( 0.0 , 0.0 , 3.8 , 0.0 , 0.0 , 0.0 , 0.0 , 1.0 , 0.0 );
   //monitor.SetWindowSize( w , h );
   //glMatrixMode(GL_MODELVIEW);
}

void OpenGL_init(int *argcp , char **argv)
{
   glutInit(argcp, argv);

   glutInitDisplayMode(GLUT_RGBA | GLUT_DOUBLE);

   glutInitWindowSize(monitor.GetWindowSize(Monitor::X),monitor.GetWindowSize(Monitor::Y));
   glutInitWindowPosition( 10 , 100 );
   winid = glutCreateWindow("simulation");
	init();
   glutDisplayFunc(display);
   glutReshapeFunc(resize);
   glutKeyboardFunc(keyboard);
   glutMouseFunc(mouse);
   glClearColor(1.0, 1.0, 1.0, 1.0);
}

void monitor_init()
{
   monitor.SetWindowSize( 600 , 600 );
//   monitor.SetMode( 0 );
   monitor.SetMovieMode( 1 );
   monitor.SetMovieName( "./MovieDir/temp_" );
//   monitor.SetGridMode( 0 );
//   monitor.SetGridWidth( 2.0 );

  // for( int i = 0 ; i < 22 ; i++ ) monitor.SetZoom( 1.1 );
  // for( int i = 0 ; i < 7; i++ ) monitor.SetCenter( 0 , 1.0 );
  // for( int i = 0 ; i <10 ; i++ ) monitor.SetCenter( 1.0 , 0.0 );

}


int main(int argc, char *argv[])
{
	 int i, j, i_dim;
    
    monitor.SetZoom( 30.0 );
    monitor.SetCenter( 40.0 , 30.0 );
    
    timer=time(NULL);
    date=localtime(&timer);
    strftime(str2,255,"%Y%b%d-%H%M",date);
    printf("%s",str2);
    sprintf(filename2, "%s data2.txt",str2);    //数値データ保存ファイルのファイル名設定
    fp2=fopen(filename2,"w");        //数値データ保存ファイルを開く

   monitor_init();
   std::cout << "monitor init OK" << std::endl;

   OpenGL_init(&argc, argv);

   std::cout << "OpenGL init OK" << std::endl;

   glutIdleFunc(idle);
   glutMainLoop();

	 return 0;
}
