# Supplementary material for: An agent-based model of the interrelation between the COVID-19 outbreak and economic activities
Source: Proc Math Phys Eng Sci. 2021 Jan 6;477(2245):20200604. doi: 10.1098/rspa.2020.0604 (PMC7897648; doi:10.1098/rspa.2020.0604)
Supplement: Monitor.hpp [file rspa20200604supp3.zip]

Archive with 1 entries (1 files):
- rspa20200604supp3.hpp
